# Supplementary material for: Workers’ Perception Heat Stress: Results from a Pilot Study Conducted in Italy during the COVID-19 Pandemic in 2020
Source: Int J Environ Res Public Health. 2022 Jul 4;19(13):8196. doi: 10.3390/ijerph19138196 (PMC9266050; doi:10.3390/ijerph19138196)
Supplement: Supplementary file 1 [file ijerph-19-08196-s001.zip]

Archive with 1 entries (1 files):
- ijerph-1756420-supplementary.pdf
